# Supplementary material for: VISTA: an integrated framework for structural variant discovery
Source: Brief Bioinform. 2024 Sep 19;25(5):bbae462. doi: 10.1093/bib/bbae462 (PMC11411772; doi:10.1093/bib/bbae462)
Supplement: Supplementary_bbae462_bbae462 [file supplementary_bbae462_bbae462.zip]

Archive with 14 entries (14 files):
- Supplementary_bbae462/Supplementary Figure 1.tiff
- Supplementary_bbae462/Supplementary Materials.docx
- Supplementary_bbae462/Supplementary_Figure_2.tiff
- Supplementary_bbae462/Supplementary_Figure_3.tiff
- Supplementary_bbae462/Supplementary_Figure_4.tiff
- Supplementary_bbae462/Supplementary_Table_1.docx
- Supplementary_bbae462/Supplementary_Table_2.docx
- Supplementary_bbae462/Supplementary_Table_3.docx
- Supplementary_bbae462/Supplementary_Table_4.docx
- Supplementary_bbae462/Supplementary_Table_5.docx
- Supplementary_bbae462/Supplementary_Table_6.docx
- Supplementary_bbae462/Supplementary_Table_7.docx
- Supplementary_bbae462/Supplementary_Table_8.docx
- Supplementary_bbae462/Supplementary_Table_9.docx
